# Supplementary material for: Targeting human Acyl-CoA:cholesterol acyltransferase as a dual viral and T cell metabolic checkpoint
Source: Nat Commun. 2021 May 14;12:2814. doi: 10.1038/s41467-021-22967-7 (PMC8121939; doi:10.1038/s41467-021-22967-7)
Supplement: Supplementary file 4 — Source Data [file 41467_2021_22967_MOESM4_ESM.xlsx]

## Sheet: Fig 1+ Supp Fig 1
	Fig 1a; Supp Fig 1c				Fig 1b				Fig1d				Fig 1e				Fig 1f				Fig 1h				Fig 1i
	peptide-specific IFNg+CD8+				Fold change IFNg				MFI CFSE on IFNg+CD8+				peptide-specific IFNg+CD8+				Fold change IFNg				fold change HBV-specific IFNg+CD8+				peptide-specific IFNg+CD8+
	#	HBcOLP	HBcOLP+ACAT inh		#	HBcOLP	HBcOLP+ACAT inh		#	HBcOLP	HBcOLP+ACAT inh		peptide	HBV OLP	HBV OLP+ACAT inh		#	HBcOLP	HBcOLP+ACAT inh		#	PBMC	IHL			Resident (CD103+CD69+)		Non-Resident (CD103-CD69-)
	1	0.025	0.375		1	3.23077	4.07692		1	2727	1919		HBc	0.67	0.99		1	0.878378	0.698198		1	0.512195	1.47761		peptide	HBV OLP	HBV OLP+ACAT inh	HBV OLP	HBV OLP+ACAT inh
	2	0.09	0.69		2	1.7	3.45		2	4911	2249		HBs	0.18	0.4		2	0.833333	0.38125		2	0.334615	0.727273		HBc	0.53	0	0	0
	3	0.73	6.59		3	0.447761	0.402985		3	5095	3217		HBc	1.62	3.95		3	0.932271	1.66534		3	1.12658	12.6		HBc	0	0	0	0
	4	0.47	1.82		4	0.145	2.45		4	2499	737		HBs	1.75	3.41		4	2.91429	3.82857		4	0	5.36364		HBc	0	2.83	0.17	0.78
	5	0.06	0.22		5	8.8	5.55		5	2129	1361		HBs	1.51	5.32		5	2.30645	4.18548		5	0.709127	2.22222		HBc	0.82	1.13	0.074	0.114
	6	0.14	0.49		6	4.95833	10.6667		6	2946	1317		HBc	0.35	4.41		6	2.22535	1.94366		6	0.587629	0.934211		HBc	0.95	4.87	1.01	1.48
	7	0.09	0.27		7	12.5789	3.73684						HBs	9.3	12.5		7	1.1236	1.08989		7	0.936073	1.08682		HBc	3.34	3.83	0.23	0
	8	1.041	2.831		8	18.8667	24.9333						Pol	2.03	2.8		8	0.988764	1.3427		8	0.981807	1.34409		HBc	0.55	0.11	0.18	1.16
	9	0.95	2.32		9	33.7059	74.1176						HBc	0.89	2.12		9	1.125	2.575		9	1.22044	1.37931		HBc	0	0.71	0.1	0.77
	10	5.56	12.43		10	12.6923	10.2564						HBs	1.54	3.48		10	6.93333	15.1333						HBs	0	0	0	0.35
	11	0.36	0.61		11	3.35	10.1						Pol	0.84	1.28		11	0.95045	0.828829						HBs	0	0	0	0
	12	0.44	0.72		12	11.5152	29.596						HBs	0.22	1.18		12	0.602083	0.989583						HBs	0	7.77	0.13	0.4
	13	1.23	1.88		13	2.62963	3.66667						HBs	1.52	1.42		13	1.08765	1.47012						HBs	0.22	0.34	0.074	0.324
	14	0.63	0.91		14	1.29412	5.41176						Pol	0.58	1.45		14	1.51429	2.14286						HBs	1.38	2.27	1.43	1.41
	15	1.16	1.6		15	2.5	5.5						Pol	0.02	0.44		15	2.41129	3.75						HBs	0	0	0.04	0
	16	2.9	3.82		16	0.5	1.14286						HBc	0.87	0.67		16	0.972973	0.747748						HBs	0	0	0	0
	17	1	1.31		17	0.653543	0.385827						HBs	1.2	1.64		17	0.75625	1.10208						HBs	0	1.26	1.47	0.93
	18	0.79	1.03		18	2.55689	7.48503						Pol	0.02	0.21		18	1.60558	1.56574						HBs	1.81	4.65	0.85	2.62
	19	2.66	2.43		19	1.06767	1.5188						HBs	3.11	3.38		19	2.21774	5.29032						HBs	0.97	1.66	1.03	1.72
	20	4.56	3.61		20	0.364706	1.64706						Pol	0.52	0.93		20	2.69014	3.30986						HBs	0	0	0.35	0.33
	21	1.56	0.91		21	5.64706	7.05882						HBc	0.22	0.16		21	0.88764	0.910112						HBs	3.3	3.68	1.36	1.81
	22	0.73	0.33		22	3.77778	4.63889										22	2.74719	2.89888						Pol	0.98	1.34	0	0.55
	23	0.8	0.2		23	5.44444	2.11111										23	4.32143	5.46429						Pol	0	3.64	0	0.26
	24	2.2	0.52		24	4.61765	6.52941										24	11.2667	24.2						Pol	1.28	0.69	0	0.05
					25	2.90909	3.75758										25	1.27477	1.62613						Pol	0.04	0.77	0.78	0.46
					26	0.125	2.4375										26	0.985417	1.09792						Pol	1.28	0.94	0	0.74
					27	0.910112	0.146067										27	0.952191	1.43028
					28	7	23										28	1.02817	1.29577
					29	1.70588	2.19608										29	0.865169	1.35393
					30	4.02273	3.76136										30	1.29213	1.52247
					31	1.92405	1.41772										31	1.725	2
					32	0	0.235294										32	6.6	9.53333
	Fig 1b; Supp Fig 1b+c				Supp Fig 1d				Supp Fig 1e				Supp Fig 1f				Supp Fig 1g				Supp Fig 1h				Supp Fig 1i				Supp Fig 1j				Supp Fig 1n+o						Supp Fig 1p				Supp Fig 1q				Supp Fig 1r
	peptide-specific IFNg+CD8+				peptide-specific TNF+CD8+				peptide-specific CD107a+CD8+				peptide-specific IFNg+CD4+				Fold change MFI CFSE				IFNg+CD8+				Fold change viability				peptide-specific IFNg+CD8+				peptide-specific IFNg+CD8+			peptide-specific IFNg+CD8+ of CD45+			peptide-specific TNF+CD8+				peptide-specific CD107a+CD8+				peptide-specific IFNg+CD4+
	#	HBcOLP	HBcOLP+ACAT inh		#	HBcOLP	HBcOLP+ACAT inh		#	HBcOLP	HBcOLP+ACAT inh		#	HBcOLP	HBcOLP+ACAT inh		#	Avasimibe	K-604		#	HBcOLP	HBcOLP+ACAT inh		#	HBcOLP	HBcOLP+ACAT inh		#	NLV	NLV+ACAT inh		peptide	HBV OLP	HBV OLP+ACAT inh	HBV OLP	HBV OLP+ACAT inh		peptide	HBV OLP	HBV OLP+ACAT inh		peptide	HBV OLP	HBV OLP+ACAT inh		#	HBV OLP	HBV OLP+ACAT inh
	1	0	0.29		1	0.12	0.72		1	6.17	7.12		1	0.05	0.83		1	0.798071	0.949518		1	0.34	0.39		1	1.07597	1.08682		1	60.25	56.55		HBc	0.67	0.99	0.24	0.38		HBc	0.15	0		HBc	4.66	3.56		HBc	0.34	1.76
	2	0	0.11		2	0	0.32		2	1.18	1.2		2	1.23	9.22		2	0.860268	0.843339		2	0	0		2	0.997312	0.986559		2	25.55	20.15		HBc	1.62	3.95	0.21	0.54		HBc	0.21	0		HBc	2.78	3.33		HBc	0.24	1.1
	3	0	0.46		3	0	0.09		3	0.09	0		3	0.13	0.95		3	0.909751	0.975623		3	0.33	0.73		3	1.0898	1.10198		3	65.13	63.13		HBc	0.35	4.41	0.02	0.26		HBc	0	0		HBc	0	0		HBc	0.35	0
	4	0	0		4	0	0.16		4	0	0		4	0.02	0.13		4	1.02808	0.766199		4	0.32	0.19		4	1.07616	1.12252		4	31.16	28.56		HBc	0.89	2.12	0.113	0.243		HBc	0	0.15		HBc	2.7	0.6		HBc	1.22	0
	5	0	0.1		5	0.23	0.21		5	3.98	2.66		5	0.08	0.28		5	1.00067	0.981783		5	0.89	0.53		5	1.05288	0.978227		5	1.46	0.69		HBc	0.87	0.67	0.11	0.08		HBc	0.81	0.57		HBc	1.73	2.81		HBc	0.71	1.66
	6	0	0		6	0.68	1.18		6	10.2	19.4		6	0.22	0.68		6	1.04955	1.06127		6	0.01	0.01		6	0.932489	0.781997		6	49.45	67.55		HBc	0.22	0.16	0.01	0.01		HBc	0.51	0.72		HBc	0.4	0.26		HBc	1.53	1.7
	7	0	0		7	2.3	0.69		7	1.84	1.23		7	0.36	1.11		7	0.884125	0.923792		7	0.47	0.37		7	0.879617	0.911081		7	40.88	40.08		HBc	0	0	0.02	0.03		HBc	0.56	0.36		HBc	0	0		HBc	0.89	1.46
	8	0	0		8	1.82	3.21		8	1.32	9.68		8	0.69	1.35		8	0.987498	0.947719		8	0.88	0.22		8	0.866841	0.856397		8	29.38	31.28		HBc	0	0	0.02	0.04		HBc	0	0		HBs	4.06	3.36		HBc	0	0.23
	9	0	0		9	7.7	11.89		9	0	0		9	3.82	5.89		9	0.931723	0.905446		9	0.79	0.09		9	1.56836	1.64611		9	0.32	1		HBc	0	0	0	0		HBc	0	0.27		HBs	1.78	0		HBc	0	0
	10	0	0		10	3.62	2.84		10	3.26	6.29		10	0.12	0.17		10	0.961425	1.02202		10	0.34	0.05		10	1.01109	0.988907		10	2.27	3.38		HBc	0	1.67	0	0.14		HBc	0	5.9		HBs	0	0		HBc	0	3.48
					11	0.5	1.32		11	3.62	5.29		11	0.43	0.45						11	0.58	0.29		11	1.23504	1.0641						HBc	0	0.61	0.02	0.09		HBc	0.47	0.22		HBs	4	4.9		HBs	1.87	3.42
					12	0.37	1.3		12	0	0		12	0.71	0.62						12	1.51	1.28		12	0.832921	0.907178						HBs	0.18	0.4	0.06	0.16		HBs	0	0		HBs	0	1.38		HBs	5.98	9.46
					13	0.62	1.31		13	0	0		13	1.45	1.09						13	1.32	0.62		13	0.948069	0.958722						HBs	1.75	3.41	0.24	0.48		HBs	0	0		HBs	3.86	3.16		HBs	2.6	3.46
					14	0	0.09		14	0	0.16		14	0.513	1.063						14	0.28	0.17		14	0.958631	1.09986						HBs	1.51	5.32	0.2	0.69		HBs	0	0		HBs	0	2.4		HBs	0	0.15
					15	0.08	0		15	0.89	0.39		15	0.02	0.02						15	1.59	2.45		15	0.986949	1.04894						HBs	9.3	12.5	0.71	0.86		HBs	0.11	0.06		HBs	0	2.5		HBs	1.98	3.61
					16	0	0		16	3.06	3.83		16	0.13	0.06										16	0.771186	0.771186						HBs	1.54	3.48	0.223	0.473		HBs	0.14	0.11		HBs	0	0		HBs	1.05	1.41
					17	1.07	1.82		17	1.45	6.14		17	0.74	0.26										17	0.860382	0.887828						HBs	0.22	1.18	0	0.08		HBs	0.61	0.66		HBs	0	0		HBs	0.88	2.74
					18	0.05	0.26						18	0.31	0.17										18	1.00416	1.00624						HBs	1.52	1.42	0.13	0.11		HBs	0	0		Pol	0.88	2.76		HBs	1.2	1.3
					19	0.321	0.035						19	0.28	0										19	0.655822	0.878425						HBs	1.2	1.64	0.17	0.23		HBs	0.31	1.27		Pol	0	0		HBs	0.64	0.85
					20	0	0						20	1.35	0										20	1.00857	0.93						HBs	3.11	3.38	0.25	0.28		HBs	0	0		Pol	0	0		HBs	1.08	1.07
					21	1.8	1.72						21	0.2	0										21	0.867886	1.01423						HBs	0	0	0.06	0.02		HBs	0.08	0.8		Pol	0	0.42		HBs	0	0
					22	0.6	0.61						22	0	0.09										22	0.986135	0.982669						HBs	0	0	0	0.12		HBs	0.35	0.64		Pol	0	0		HBs	0	0
					23	1.32	1.49						23	0	0										23	0.918836	0.8683						HBs	0	0	0	0		HBs	0.05	0.02						HBs	0	0
					24	0.08	0.54						24	0	0										24	0.993119	0.87156						HBs	0	0	0	0		HBs	0	0						HBs	0	0
					25	0.54	0.49						25	0	0										25	0.756962	0.716456						HBs	0	0.5	0.08	0.16		HBs	0.1	0.64						HBs	0	0
					26	0.21	0.51						26	0	0.25										26	0.894819	0.836735						HBs	0	0	0	0		HBs	2.17	0						HBs	0	0
					27	1.04	2.48						27	0	0.1										27	0.912037	0.777778						HBs	0	0	0	0		HBs	0.19	0.42						HBs	0.72	0.8
					28	5.51	5.44						28	0	0										28	0.754558	0.719495						Pol	0.58	1.45	0.03	0.08		Pol	0	0.01						Pol	0	2.07
					29	1.34	0.61						29	0	0.044										29	0.79346	0.700516						Pol	0.02	0.44	0	0.04		Pol	0	0						Pol	1.15	1.78
					30	0.43	2.09						30	0	0										30	0.990354	0.90836						Pol	0.02	0.21	0	0.02		Pol	1.91	2.52						Pol	0	1.56
													31	0	0										31	0.926829	0.865136						Pol	0.52	0.93	0	0.09		Pol	0.09	0.28						Pol	0.08	0.2
													32	0	0.14										32	0.862245	0.772109						Pol	0	1.08	0	0.06		Pol	0	0						Pol	0.24	0.11
													33	0	0										33	0.996139	0.725869						Pol	0	0.63	0	0.05		Pol	1.78	0.36						Pol	0.98	1.06
													34	0	0										34	0.727876	0.716814						Pol	2.03	2.8	0.15	0.11		Pol	0	4.8						Pol	0	0.12
																																	Pol	0.84	1.28	0.153	0.193		Pol	0	0						Pol	0	0.06

## Sheet: Fig 2 + Supp Fig 2
	Fig 2a				Fig 2c				Fig 2d				Fig 2e				Fig 2e				Fig 2g+h														Fig 2h
	MFI LipidTOX				%CTBhi CD8+				%pErk CD8+				MFI pAkt				%pS6 CD8+				OCR (pmol/min)														ECAR (mpH/min)
	#	DMSO	ACAT inh		#	stim	stim+ACAT inh		#	stim	stim+ACAT inh		#	stim	stim+ACAT inh		#	stim	stim+ACAT inh			stim						stim+ACAT inh							#	stim	stim+ACAT inh
	1	4653	4027		1	17.7	23.6		1	10.7	18.5		1	2659	2858		1	17.4	25		Time (min)	#1	#2	#3	#4	#5	#6	#1	#2	#3	#4	#5	#6		1	39.66	49.65
	2	5947	5849		2	21.3	23.9		2	8.31	11.8		2	2200	2430		2	10.6	13.8		1.30948	126.19	166.35	172.28	81.41	43.16	75	191.64	199.06	223.32	161.58	194.89	199.75		2	37.48	46.41
	3	4019	3301		3	24	35.3		3	3.54	5.2		3	4132	3718		3	2.61	2.31		7.76832	113.83	135.97	143.86	72.12	38.85	63.55	177.87	171.25	193.51	150.27	181.58	184.93		3	35.7	44.32
	4	5098	4368		4	25.5	32		4	1.93	1.82		4	4218	4066		4	5.84	8.59		14.2257	104.99	119.36	129.02	65.91	35.22	58.23	167.34	154.88	175.96	144.07	168.26	173.27		4	26.28	38.8
	5	5903	5005		5	32.2	45.3		5	2.92	3.93		5	4155	4770		5	1.25	2.17		20.7825	103.71	110.02	120.67	58.6	28.44	52.78	162.88	154.1	163.64	134.39	157.76	161.33		5	19.76	58.78
	6	4694	4138		6	25.4	30.3		6	4.47	6.67		6	3091	4674		6	4.3	4.35		27.243	97.89	102.53	114.25	56.84	28.04	50.9	157.1	145.65	154.42	134.21	149.53	155.23		6	23.07	41.93
	7	1382	1067		7	42.2	49.3		7	2.96	3.61		7	4685	4946		7	0.93	5.74		33.7022	93.42	96.65	107.17	53.59	24.42	47.46	152.92	137.9	145.71	127.57	141.52	147.94
	8	5224	3885		8	19.3	19.6		8	4.6	4.25		8	4733	4815		8	6.3	8.13		40.2641	57.47	67.13	74.59	49.93	18.5	44.91	102.31	95.37	106.01	119.69	140.15	140.95
	9	937	654		9	18.4	22.4		9	0.88	1.49		9	2359	2626						46.7218	45.16	52.52	53.88	41	12.21	34.04	89.46	80.08	88.82	107.47	129.17	129.6
	10	2285	1137		10	18.7	17.4		10	0.32	0.74		10	2650	2748						53.1861	41.57	47.22	45.2	35.58	11.53	29.69	82.53	74.24	79.3	97.6	118.63	121.44
	11	1077	865						11	1.39	1.73		11	2961	3101						59.7418	260.28	256.31	242.93	76.39	40.43	74.79	409.52	249.27	272.68	187.05	190.66	188.05
	12	3269	2227						12	0.3	2.42		12	2351	2750						66.2058	215.4	217.7	219.01	64.86	35.24	64.45	371.52	209.7	231.41	170.79	163.16	167.09
									13	1.37	2.9		13	2413	2397						72.6738	195.34	200.47	202.84	57.08	30.8	57.12	351.95	192.72	213.09	156.68	144.9	154.98
																					79.2369	25.95	30.71	28.93	21.59	7.18	14.82	41.14	31.36	39.33	36.87	34.88	36.02
																					85.7063	27.93	31.49	27.7	17.19	6.2	11.68	41.77	32.82	38.45	34.14	34.05	33.58
																					92.1744	27.16	30.03	26.7	16.48	6.77	12.31	41.04	31.97	36.99	34.96	32.63	32.07
	Supp Fig 2a				Supp Fig 2b				Supp Fig 2c				Supp Fig 2d				Supp Fig 2e
	MFI LipidTOX				MFI FSC-A				CD8+				Fold change Filipin MFI				Fold change
	#	DMSO	ACAT inh		#	DMSO	ACAT inh		#	Fold change IFNg	MFI LipidTOX		#	ACAT inh	ACAT inh+Chol		#	IFNg+CD8+	CTBhi CD8+
	1	29295	24450		1	114612	119319		1	0.590361	3072		1	0.52932	1.22604		1	4.16538	1.47083
	2	22213	12967		2	129021	121017		2	2.28571	5461		2	0.893415	0.996183		2	7.66667	1.40683
	3	32044	28811		3	129649	120872		3	2.19895	5347		3	1.10245	1.28278		3	1.57143	1.19291
	4	18676	19197		4	117338	116049		4	1.28736	3169		4	0.79209	1.03122		4	1.76259	1.16825
	5	12028	10080		5	117965	121631		5	4.51613	9464		5	0.831398	1.19729		5	2.3	1.01554
	6	14922	13458		6	120711	118657		6	1.32155	5608		6	0.870032	1.14533		6	2.07895	1.21739
	7	36423	33092		7	121220	120092		7	0.630682	4249		7	0.902836	1.56594		7	0.928571	0.930481
	8	8169	6028		8	129286	136423		8	16.8966	6662		8	1.03857	1.03139
									9	2.2	4093		9	0.872571	0.859101
													10	1.10541	1.02209
													11	0.935232	1.08552

## Sheet: Fig 3 + Supp Fig 3
	Fig 3a							Fig 3b							Fig 3c									Fig 3d							Fig 3e						Fig 3g
	%CTBhi CD8+							%CTBhi CD8+							%CTBhi CD8+									responder			non-responder				% IFNg+ CD8+							stim					stim+ACAT inh
	#	PD-1-	PD-1+	#	2B4-	2B4+		#	PD1+DR+	PD-1+DR-	#	CD38-	CD38+		#	CD28-	CD28+	#	PD1+CD28+	PD1+CD28-	PD1-CD28+	PD1-CD28-		#	%CTBhi CD8+	%CD28+ CD8+	#	%CTBhi CD8+	%CD28+ CD8+		#	HBcOLP	HBcOLP+PD-1 block	HBcOLP+ACAT inh	HBcOLP+combo		peptide	%IFNg+CD8+	%TNF+CD8+	%MIP1b+CD8+	%CD107a+CD8+	%GranzymeB+ CD8+	%IFNg+CD8+	%TNF+CD8+	%MIP1b+CD8+	%CD107a+CD8+	%GranzymeB+ CD8+
	1	24	15.6	1	34.4	15.8		1	51.6	9.86	1	18.2	23.1		1	12.4	21.1	1	20.6	9.49	21.4	13.1		1	59.2	64.8	1	75.7	83.3		1	0.8	0.06	0.2	0		Core	0.27	0.34	4.22	1.37	5.6	1.36	0.72	10.21	6.29	11.3
	2	18.9	19.3	2	28.3	17		2	25.1	16.1	2	10.3	29.2		2	19	25.8	2	14.1	12.8	28.3	19.5		2	53.1	82.7	2	47.3	86.7		2	2.2	1.19	0.52	1.01		HBs OLP 1	0.36	0.97	2.84	2.12	7.4	1.31	0.82	6.95	4.7	19.2
	3	35	10.6	3	27.8	12.8		3	26.9	8.67	3	21.8	34.9		3	13.2	21.1	3	15.4	5.47	21.4	14.3		3	36.3	47.3	3	40	59.1		3	4.56	1.67	3.61	3.31		HBs OLP 2	0.86	0.2	3.89	1.65	13.4	3.48	1.4	15.51	7.59	35.9
	4	27	10.1	4	48.9	33.4		4	21.4	7.31	4	16.8	34.6		4	9.64	32.4	4	27.5	10.2	34.3	9.56		4	30.5	78.9	4	79.1	91.9		4	0.73	0	0.33	0.21
	5	8.42	9.35	5	28.6	12.9		5	27.9	6.56	5	6.45	16		5	8.01	19.9	5	12.7	1.98	20.3	9.03		5	44.8	65.8	5	38.1	79.7		5	0	0.3	0.29	0
	6	44	30.5	6	47.3	18.7		6	51	23.6	6	30.6	47.9		6	7.88	19.7	6	13.2	5.48	23	8.31		6	19.5	82.1	6	62.5	85.8		6	1.16	4.36	1.6	2.58
	7	51.4	29.5	7	33.5	20.2		7	52.1	21.2	7	39.8	53.6		7	12	18.3	7	21.7	14.3	17.6	12		7	24.6	70.3	7	49.1	76.2		7	0.44	5.07	0.72	0.87
	8	45.7	26.9	8	50.5	22.5		8	46.7	24.5	8	30	65		8	19.1	23.6	8	22	17	25.4	19.2		8	42.8	77.9	8	24.2	59.7		8	0	0.11	0	0
	9	54.9	50.1	9	35.9	16.9		9	82.6	47	9	49.8	64.6		9	14.3	23.7	9	19.2	11.4	24.9	15.5		9	19.8	70.5					9	0.14	0.11	0.49	0.09
	10	26.3	25.1	10	35.6	12.9		10	51.6	21.6	10	20.4	38.7		10	24.3	39.6	10	22.5	22.6	45	26		10	44.9	76.7					10	0.95	0.03	2.32	1.17
	11	68	69.4	11	34.8	16.3		11	95.3	60.3	11	61.7	82.7		11	6.53	12.2	11	12.1	5.95	12.3	6.84		11	25.9	49.7					11	0.47	0.59	1.82	0.79
	12	16.7	15.7	12	21.6	11		12	31	10.9	12	59.8	70.8		12	52.9	81.9	12	64.1	48.6	84.8	55.3		12	22.7	37.7					12	1.041	1.991	2.831	2.261
	13	24.1	13.8	13	35.9	15.9		13	17.6	10.5	13	43.2	48.9		13	44.7	67.1	13	50.8	40.1	76.3	48.8		13	41.5	47.4					13	0.025	0	0.375	0.095
	14	20.1	11.7	14	21.9	9.84		14	19.8	8.18	14	16.4	35.8		14	33.1	57.3	14	35	19	59	37		14	25.6	62.5					14	1.23	1.65	1.88	1.39
	15	19.2	21.1	15	25.5	9.35		15	29.3	17.8	15	48.1	58.9		15	20.9	51.3	15	29.5	17.8	68.8	40.9		15	30	57.4					15	0.63	0.05	0.91	0.22
	16	18.2	8.54					16	10.2	6.23	16	29.7	44.5		16	18.9	46.5	16	28	17.1	58.2	29.3									16	1	1.68	1.31	2.89
	17	14.7	10.7					17	29.2	7.1	17	43.6	44.8		17	24.9	48.9	17	43.4	31.8	68.6	34.4									17	1.56	1.15	0.91	2.12
	18	15.5	20.4					18	35.3	16.2	18	43.3	40.1		18	33.3	60.7	18	42.6	32.6	77.5	42.1									18	2.68	3.48	3.59	7.13
	19	21	20					19	39.5	14.6	19	11.5	16.5		19	16.5	33.7	19	29.5	19	50.4	26.2									19	5.56	16.13	12.43	18.13
	20	23	17.5					20	39	13.1	20	31.5	37.1		20	16.3	34.6	20	24.7	18.6	54.1	23.2									20	0.09	1.19	0.27	3.26
	21	42.6	21.5					21	43.5	18.9	21	18.9	24.3		21	58.7	80.9	21	47.7	41.3	87	68.1									21	0	0.64	0.46	2.06
	22	79.7	57.8					22	60.7	55.9	22	40.7	64		22	29.9	40.1	22	32.8	23	56	50.4									22	0.06	0.11	0.22	0.38
	23	69.7	46.6					23	65.7	43.3	23	22.6	30.4		23	40.4	66	23	45.4	40.1	70.1	48.7									23	0.12	0.31	0.14	0.67
	24	56.7	29.9					24	45.2	22.7	24	21.9	27.1		24	15.3	60.1	24	21.9	15.2	65.4	17.7									24	2.66	5.19	2.43	8.59
	25	67.5	25.8					25	41.6	22	25	22.5	35.5		25	9.47	21.7	25	8.67	7.58	29.6	13.4									25	0	0	0.08	0.58
	26	56.7	24.5					26	33.9	21.5					26	17	59.7	26	40.3	7.11	63.4	29.6									26	0	0	0	0.21
	27	51.2	37.5					27	55.9	32.6					27	20.4	38.7	27	22.7	17.7	46.6	21.7
	28	68.1	39.6					28	56.1	37.3					28	38.2	44.2	28	19.3	16.2	46.4	50.8
	29	45.8	25.4					29	41.9	21.4					29	14	29.1	29	21	9.99	41.8	17.7
	30	40.1	22.3					30	33.4	19.9					30	17	50	30	21.1	11.2	52	20.6
	31	85.6	47.3					31	58.3	42.3					31	9.64	16.4	31	9.34	8.53	19.2	9.85
	32	55.7	30.3					32	41.7	26.9					32	12.2	47.9	32	20.3	11.1	53.6	13.9
	33	65.7	44.1					33	61.5	40.7					33	13.4	22.2	33	11.9	10.4	32.1	15.4
	34	50.1	17.3					34	19.1	17.2					34	17.3	52.6	34	22.1	15.9	58.1	19.1
	35	25.8	8.42					35	7.92	8.63					35	10.8	40.6	35	15.5	9.87	44.6	11.3
	36	58.1	20.7					36	30.2	20.5					36	12.4	38.8	36	17.7	12.7	56	12.1
	37	37.2	21.6					37	30.4	18.7					37	9.31	34.9	37	12.3	8.26	41.3	9.84
	38	46.7	19					38	23.7	17.9					38	40.1	43.2	38	30.2	36.4	55.8	41.9
	39	44.6	17.9					39	18.9	19					39	12.1	33	39	11.7	10	46.3	15.6
	40	13.4	8.82					40	9.92	8.46
	41	36.9	15.2					41	13.8	15.6
	42	26.4	11.2					42	11	11.3
	43	52.3	18.4					43	19	17.7
	44	29.2	11.5					44	11.6	11.4
	45	29.8	14.4					45	11.8	14.7
	46	37.7	10.6					46	11.2	10.4
	Supp Fig 3a				Supp Fig 3b
	MFI CTB				MFI CTB
	#	PD-1-	PD-1+		#	CD28-	CD28+
	1	926	621		1	661	921
	2	551	475		2	836	929
	3	888	402		3	504	647
	4	683	555		4	503	761
	5	510	492		5	384	632
	6	888	604		6	475	771
	7	1080	748		7	560	684
	8	855	554		8	788	845
	9	906	768		9	584	781
	10	559	571		10	960	1091
	11	1898	1698		11	431	572
	12	807	709		12	4630	4020
	13	911	731		13	3157	4134
	14	616	655		14	1822	2256
	15	625	586		15	2636	2912
	16	589	504		16	2182	2570
	17	631	587		17	2376	3265
	18	606	873		18	2928	3147
	19	823	768		19	1727	2153
	20	754	694		20	1649	2228
	21	1140	845		21	5975	4378
	22	4163	4112		22	4966	3385
	23	4643	2756		23	3352	3116
	24	2257	1734		24	1301	3148
	25	3270	1698		25	592	974
	26	2637	1969		26	744	2381
	27	3292	2179		27	1643	2092
	28	3332	2116		28	2131	1661
	29	2136	1798		29	1409	2220
	30	2391	1391		30	1076	2024
	31	4760	3263		31	938	998
	32	4742	2544		32	1046	1570
	33	3298	2345		33	1687	2073
	34	2769	1215		34	1346	2016
	35	1140	495		35	1038	1595
	36	2338	838		36	1529	1817
	37	2286	1175		37	1003	1378
	38	1756	1058		38	4327	4595
	39	1892	803		39	1172	1549
	40	1017	738
	41	1416	1039
	42	2467	1315
	43	2054	1216
	44	1412	924
	45	1738	1531
	46	1809	921

## Sheet: Fig 4 + Supp Fig 4
	Fig 4a+Supp Fig 4d				Fig 4b				Fig 4c						Fig 4d						Fig 4e
	peptide-specific IFNg+CD8+				Fold change IFNg				peptide-specific IFNg+CD8+							%IFNg+		MFI IFNg			% specific taget cell lysis
	peptide	TAA OLP	TAA OLP+ACAT inh		#	TAA OLP	TAA OLP+ACAT inh			Resident (CD103+CD69+)		Non-Resident (CD103-CD69-)			peptide conc	stim	stim+ACAT inh	stim	stim+ACAT inh		peptide conc	stim	stim+ACAT inh
	NY-ESO-1	3.23	7.59		1	1.025	2.375		peptide	HBV OLP	HBV OLP+ACAT inh	HBV OLP	HBV OLP+ACAT inh		0.1pM	0.24	0.14	3066	3367		0.1pM	1.11135	2.84764
	HBs	0.24	1.75		2	0.677291	0.609562		HBc	0	1.46	0.06	0.9		1pM	1.2	1.74	2438	3168		1pM	9.50748	12.6396
	NY-ESO-1	0.1	1.16		3	0.680851	4.97872		HBc	0	2.83	0.17	0.78		5pM	1.79	2.19	2522	3753		5pM	14.2684	19.8607
	NY-ESO-1	0.9	1.17		4	0.845188	1.70293		HBc	0.82	1.13	n/a	n/a		10pM	3.95	4.87	3161	4071		10pM	32.891	39.7347
	AFP	0.68	1.36		5	2.24176	3		HBc	0	4.68	0.06	0.45		25pM	7.89	10.07	3671	5065		25pM	55.3654	68.8607
	MAGE-A1	0.24	1.39		6	1.26385	1.26649		HBc	3.33	7.74	0	0		50pM	15.19	14.57	4945	6025		50pM	71.1418	84.1613
	HBs	1.25	2.19		7	0.9	1.675		HBc	3.64	8.22	0	0.57
	Pol	0.94	1.29		8	0.689243	1.36255		HBs	n/a	n/a	0.39	1.03
	HBc	1.13	1.82		9	1.51064	4.7234		HBs	0	0.91	0	0.04
	HBs	1	1.01		10	1.01847	1.69393		HBs	0.2	4.76	0	0.29
	HBs	0.07	2.63		11	12.625	10.4375		HBs	n/a	n/a	0	0
	HBc	0.02	1.1		12	1.43825	1.0757		HBs	11.28	6.84	12.01	8.8
	HBs	9.3	7.55		13	2.05858	1.8954		HBs	5.26	7.58	n/a	n/a
	AFP	0.19	1.46		14	2.37363	3.40659		HBs	1.72	1.67	n/a	n/a
	MAGE-A1	0.61	0.17		15	2.03297	2.41758		NY-ESO-1	3.93	9.02	2.8	6.87
	HBs	1.1	0.19		16	1.21277	3.46809		NY-ESO-1	0	0	0.42	3.24
	HBs	2.53	2.14		17	4.93902	10.2561		NY-ESO-1	0	0	0	0
	NY-ESO-1	0.32	0.23		18	0.992376	1.23253		NY-ESO-1	0	0.08	0.332	0.252
	NY-ESO-1	1.82	1.15		19	2.10345	1.7931		NY-ESO-1	0.92	0.1	1.43	3.14
	NY-ESO-1	0.46	1.27		20	1.38298	1.49787		NY-ESO-1	0.25	4.1	0.13	0.11
					21	4.56863	3.2549		AFP	0	0	0	0
					22	0.596774	1.45161		AFP	0	0	1.94	3.35
					23	0.829787	3.17021		AFP	0	2.43	0	0.1
					24	1.28936	1.57872		MAGE-A1	0	0	0	0
					25	1.30645	3.35484		MAGE-A1	0.06	0.32	1.16	2.49
					26	1.10213	1.59149
					27	1.98387	1.27419
	Supp Fig 4a				Supp Fig 4d				Supp Fig 4d+e				Supp Fig 4f						Supp Fig 4g				Supp Fig 4h				Supp Fig 4i				Supp Fig 4j				Supp Fig 4k				Supp Fig 4k				Supp Fig 4l						Supp Fig 4m
	%PD-1+				%IFNg+CD8+ of CD45+				%IFNg+				%of CD45						%TNF+				%CD107a+				%IFNg+				%IFNg+				%IFNg+				%IFNg+CD8+ of CD45+					%IFNg+		MFI IFNg			Fold change
	#	HBcOLP	HBcOLP+ACAT inh		peptide	TAA OLP	TAA OLP+ACAT inh		peptide	TAA OLP	TAA OLP+ACAT inh		#	CD3+		CD8+			peptide	TAA OLP	TAA OLP+ACAT inh		peptide	TAA OLP	TAA OLP+ACAT inh		#	TAA OLP	TAA OLP+ACAT inh		#	TAA OLP	TAA OLP+ACAT inh		#	TAA OLP	TAA OLP+ACAT inh		#	TAA OLP	TAA OLP+ACAT inh		#	peptide	peptide+ACAT inh	peptide	peptide+ACAT inh		#
	1	31.5	39.7		HBc	0	0.33		HBc	0	0			TAA OLP	TAA OLP+ACAT inh	TAA OLP	TAA OLP+ACAT inh		HBc	0	0		HBc	0	0		1	3.17	2.62		1	12.16	15.56		1	0.4	0.54		1	0	0.07		1	7.89	10.07	3671	5065		1
	2	15.9	16.2		HBc	0	0		HBc	0	1.87		1	53.1	53.9	22.4	23.1		HBc	0	0		HBs	0	0		2	2.2	2.23		2	4.4	10.5		2	0.46	1.27		2	0	0.04		2	45.63	66.03	10766	12641		2
	3	32.1	31.2		HBc	0	0.484		HBc	0	1.68		2	49.9	52.3	20.6	21.8		HBc	0.06	0.81		HBs	0	0		3	3.41	4.19		3	4.39	15.61		3	0	0		3	0	0		3	12.11	22.43	2208	5425		3
	4	47.6	46.8		HBc	0	0.28		HBs	0	0.54		3	54.2	47.5	23.9	20.5		HBc	2.49	3.05		HBs	0	0		4	0.85	2.43		4	6.78	13.04		4	0.2	0.46		4	0	0.01		4	13.8	16.19	6305	6724
	5	51.5	55.4		HBc	0.23	0.4		HBs	0	0.91		4	70.3	70.5	12.2	13.9		HBc	0.78	1.14		HBs	0	0		5	0	0		5	8.09	10.39		5	2.74	5.24		5	0.18	0.02
	6	41.1	36.2		HBs	0.11	0.05		NY-ESO-1	0	0		5	67.7	67.7	15.7	14.6		HBs	0	0		NY-ESO-1	0	0		6	0.48	1.81		6	22.98	18.18		6	0	0		6	0	0.02
	7	56.8	39.7		HBs	0	0.14		NY-ESO-1	0	0.28		6	42.2	39.3	10.5	11.6		HBs	0	0		NY-ESO-1	0.46	2.63		7	0.12	0		7	6	15.26		7	0	0		7	0	0
	8	20.2	22.4		HBs	0	0.05		AFP	0	0		7	40.6	40.9	10.6	13.4		HBs	0.09	0		NY-ESO-1	80.13	75.33		8	0.03	0.44						8	0	0		8	0	0
	9	41.8	44.5		HBs	0.064	0.394		AFP	0	1.02		8	46.2	39.3	11.6	11.2		HBs	0.16	0.26		NY-ESO-1	0	0		9	0.25	0.57						9	0	0.12		9	0	0
	10	9.54	10.6		HBs	0.05	0.31		MAGE-A1	0	0		9	19.6	20.4	19.6	20.4		HBs	0	0		AFP	0	0		10	0.15	0.92						10	0.06	0.78		10	0	0.01
	11	36.9	37.5		HBs	2.89	2.11						10	41.9	41.7	17	16.7		HBs	0.63	0		AFP	1.26	1.37		11	0.14	0.38						11	0.14	6.51		11	0.01	0
					HBs	0.01	0						11	41.8	41.8	17	16.9		HBs	1.15	1.16		AFP	0	0		12	0.17	0.09						12	0	0		12	0.2	0
					HBs	0.48	0.37						12	41	41.8	16.9	17.4		HBs	0.76	0.78		MAGE-A1	0	0		13	0	0.15						13	0	0		13	0	0
					HBs	0.22	0.45						13	67.5	67.1	24.3	24.6		HBs	0	0.03		MAGE-A1	1.55	2.26		14	0.11	0.39						14	0	0.74		14	0	0
					Pol	0.21	0.22						14	65.7	66.5	23.1	23		Pol	1.32	0.42		MAGE-A1	0	0		15	0.3	0.11						15	0.03	0		15	0	0
					NY-ESO-1	0.753	1.363						15	64.9	65.3	23	22.2		NY-ESO-1	0.07	0.32						16	2.83	5.1						16	1.01	2.98		16	0.01	0
					NY-ESO-1	0	0						16	65.8	65.9	23.4	23.1		NY-ESO-1	0.1	3.5						17	1.53	13.8						17	0	0.31		17	0	0
					NY-ESO-1	0.047	0.035						17	71.5	69.7	3.09	2.9		NY-ESO-1	0	0						18	3.4	2.32						18	0.12	0.05		18	0	0.03
					NY-ESO-1	0.011	0.011						18	71.2	70.8	3.08	3.09		NY-ESO-1	0	0						19	0.08	1.15						19	0	0		19	0	0.06
					NY-ESO-1	0.034	0.274						19	71	70.4	2.97	2.91		NY-ESO-1	1.25	0.67						20	0.62	0						20	0	0.33		20	0.36	0.69
					NY-ESO-1	0.18	0.06						20	80.4	80.7	14.5	14.4		NY-ESO-1	0.07	0.31						21	24.65	23.65						21	0.14	0.55		21	0.14	0.42
					NY-ESO-1	0	0.052						21	27.4	24.2	12.9	11.1		NY-ESO-1	0.03	0.15						22	1.92	3.45						22	0	0		22	0.22	0.42
					NY-ESO-1	0.01	0.1						22	25.1	27.8	11.6	12.8		NY-ESO-1	0	0						23	0.81	0.94						23	0	0.43		23	0.013	0.131
					AFP	0	0						23	22.5	21	11.1	9.48		NY-ESO-1	0.25	1.26						24	2.35	9.09						24	0.12	0		24	0.018	0.101
					AFP	0.004	0.021						24	52.9	52.7	5.74	5.55		AFP	0	0						25	4.1	9.97						25	1.66	3.32		25	0.026	0.091
					AFP	0	0.244						25	39.7	39.8	30.8	30		AFP	0.18	0.74														26	0.03	0.19		26	0.08	0.17
					AFP	0.036	0.172						26	39	39.4	31	28.4		AFP	0.15	0.42														27	0	0		27	0	0
					MAGE-A1	0	0						27	41.9	40.7	29.2	31		AFP	0.03	0.05														28	0	0		28	0	0
					MAGE-A1	0	0.021						28	41.7	40.7	10.3	10.1		AFP	0	0.16														29	2.25	0.52		29	0.01	0
					MAGE-A1	0.072	0.052						29	42.7	43.6	10.7	10.6		MAGE-A1	0	0														30	0.08	0.64		30	0	0
													30	59.8	57.2	19.7	16.7		MAGE-A1	0	0.97														31	0.2	0		31	0.04	0.1
																			MAGE-A1	0	0.16														32	0	0		32	0.014	0.015
																			MAGE-A1	0.82	0
[truncated: 28 more columns]

## Sheet: Fig 5 + Supp Fig 5 
	Fig 5a					Fig 5b																		Fig 5c
	internalised HBV DNA (Copies/well)						Relative cccDNA				HBeAg (PEI IU/ml)				HBsAg (IU/ml)				realtive extracellular HBV DNA						HBsAg (IU/ml)				realtive extracellular HBV DNA
	#	DMSO	ACAT inh	MyrB		#	DMSO	2.5mg/ml ACAT inh	5mg/ml ACT inh	ETV	DMSO	2.5mg/ml ACAT inh	5mg/ml ACT inh	ETV	DMSO	2.5mg/ml ACAT inh	5mg/ml ACT inh	ETV	DMSO	2.5mg/ml ACAT inh	5mg/ml ACT inh	ETV		#	DMSO	2.5mg/ml ACAT inh	5mg/ml ACT inh	ETV	DMSO	2.5mg/ml ACAT inh	5mg/ml ACT inh	ETV
	1	39140	64220	9025		1	0.488987	1.7511	1.18943	0.84141	15.345	11.574	11.764	21.686	2.75579	1.87818	1.521	4.21365	1.73913	0.0418331	0.0212691	0.0145711		1	1.8	0.545	0.083	2.076	1.0897	1.10963	0.0174086	0.0134884
	2	22040	48640	7961		2	1.1674	0.935022	0.938326	0.76652	23.8	9.952	13.283	14.123	3.41021	2.05863	2.18365	2.21746	0.9953	0.0961222	0.0387779	0.0144536		2	1.782	0.745	0.322	1.232	0.644518	0.883721	0.050897	0.00664452
	3	28500	48830	10488		3	1.34361	1.65198	2.01542	0.787445	23.732	16.744	11.274	19.576	4.07991	2.50803	1.55647	4.11404	0.26557	0.0844888	0	0.00682726		3	2.881	0.841	0.179	2.195	1.01661	0.82392	0.0631229	0.0186711
	4	22610	82650	8436		4	n/a	n/a	n/a	n/a	n/a	n/a	n/a	n/a	2.794	3.932	2.868	n/a	0.363702	0.135151	0.191966	0.00596126		4	2.421	0.646	0.135	2.287	1.24917	1.10963	0.144718	0.027309
						5	n/a	n/a	n/a	n/a	n/a	n/a	n/a	n/a	5.178	2.5	1.895	n/a	1.29125	0.467001	0.160115	0.0091033		5	n/a	n/a	n/a	n/a	0.899522	0.380383	0.0995215	0.0708134
						6	n/a	n/a	n/a	n/a	n/a	n/a	n/a	n/a	4.82	3.311	1.984	n/a	1.34505	0.546628	0.0918938	0.00729555
	Supp 5a					Supp 5b
	Absorbance					relative extracellular HBV DNA
	#	DMSO	2.5mg/ml ACAT inh	5mg/ml ACT inh		#	DMSO	2.5mg/ml ACAT inh	5mg/ml ACT inh	postive control
	1	0.742	0.896	0.84		1	1.17324	0.0725782	0.0421322	0.0135623
	2	0.835	0.995	0.942		2	0.93183	0.387494	0.137007	0.00335213
	3	0.967	0.956	0.923		3	0.894926	0.0504357	0.195284	0.0111943
						4	0.89083	0.00823484	0.0127605	0.33126
						5	1.23144	0.328927	0.0321928	0.038958
						6	0.877729	0.307932	0.00662519	0.562208
